# Supplementary material for: Oral Probiotics in Acne vulgaris: A Systematic Review and Meta-Analysis of Double-Blind Randomized Clinical Trials
Source: Medicina (Kaunas). 2025 Dec 3;61(12):2152. doi: 10.3390/medicina61122152 (PMC12734792; doi:10.3390/medicina61122152)
Supplement: Supplementary file 1 [file medicina-61-02152-s001.zip]

Archive with 1 entries (1 files):
- medicina-3998505-supplementary.pdf
